# Supplementary material for: Rapid Differential Detection of Abrin Isoforms by an Acetonitrile- and Ultrasound-Assisted On-Bead Trypsin Digestion Coupled with LC-MS/MS Analysis
Source: Toxins (Basel). 2021 May 18;13(5):358. doi: 10.3390/toxins13050358 (PMC8157574; doi:10.3390/toxins13050358)
Supplement: Supplementary file 1 [file toxins-13-00358-s001.zip]

Archive with 1 entries (1 files):
- toxins-1200502-supplementary.pdf
